# Supplementary material for: Triglyceride-glucose index trajectory and arterial stiffness: results from Hanzhong Adolescent Hypertension Cohort Study
Source: Cardiovasc Diabetol. 2022 Feb 25;21:33. doi: 10.1186/s12933-022-01453-4 (PMC8876112; doi:10.1186/s12933-022-01453-4)
Supplement: Supplementary file 1 — Additional file 1: Table S1. Characteristics of participants in 2017 according to TyG index trajectory (n=180). [file 12933_2022_1453_MOESM1_ESM.xlsx]

## Sheet: Sheet1
Table S1. Characteristics of participants in 2017 according to TyG index trajectory (n=180)
Characteristics	Trajectory of TyG index			P for trend
	Low-stable	Moderate	High-increaing
N	63	46	71
Age, years a	40.8 (39.0, 44.5)	41.4 (39.4, 44.5)	40.2 (38.5, 42.5)	0.067
Male, n (%) b	28 (44.4%)	23 (50.0%)	57 (80.3%)	< 0.001
Regular exercise, n (%) b	42 (66.7%)	30 (65.2%)	29 (40.8%)	0.002
Smoking, n (%) b	18 (28.6%)	16 (34.8%)	43 (60.6%)	< 0.001
Drinking, n (%) b	12 (19.0%)	13 (28.3%)	24 (33.8%)	0.057
BMI, kg/m2 c	23.5 ± 3.4	24.1 ± 3.8	26 ± 2.8	< 0.001
Waist hip ratio c	0.9 ± 0.1	0.9 ± 0.1	1 ± 0.1	< 0.001
Heart rate, bpm a	74.0 (64.0, 82.0)	74.0 (66.8, 78.3)	74.0 (68.0, 82.0)	0.276
SBP, mmHg a	116.3 (112, 126.3)	121.5 (115.5, 134.5)	127.3 (118.3, 137)	< 0.001
DBP, mmHg a	74.0 (67.3, 80.3)	76.0 (69.6, 85.4)	82.3 (75, 89)	< 0.001
FBG, mmol/L a	4.5 (4.3, 4.8)	4.5 (4.1, 4.7)	4.7 (4.3, 5.3)	0.009
TC, mmol/L c	4.4 ± 0.8	4.4 ± 0.6	4.9 ± 0.8	< 0.001
TG, mmol/L a	1.0 (0.7, 1.3)	1.1 (0.9, 1.4)	2.2 (1.7, 3)	< 0.001
LDL-C, mmol/L c	2.4 ± 0.6	2.5 ± 0.5	2.7 ± 0.7	0.009
HDL-C, mmol/L a	1.2 (1.1, 1.5)	1.3 (1.1, 1.3)	1.0 (0.9, 1.1)	< 0.001
Serum uric acid, μmol/L a	255.3 (215.7, 296.1)	267.6 (230.0, 324.3)	343.9 (278.7, 388.2)	< 0.001
Serum creatinine, μmol/L c	72.8 ± 16	75.6 ± 13.8	79.9 ± 11.5	0.003
TyG index c	8.2 ± 0.5	8.3 ± 0.4	9.1 ± 0.4	< 0.001
hs-CRP, μmol/L a	0.2 (0.2, 0.6)	0.2 (0.2, 0.6)	0.3 (0.2, 0.7)	0.267
baPWV, cm/s a	1161.5 (1057.9, 1271.8)	1235.5 (1093, 1394.8)	1298.3 (1162.1, 1524.9)	< 0.001
Hypertension, n (%) b	6 (9.5%)	9 (19.6%)	22 (31.0%)	0.002
Diabetes, n (%) b	0	0	3 (4.2%)	0.051
Dyslipidemia, n (%) b	11 (17.5%)	6 (13.0%)	46 (64.8%)	< 0.001
a Data are given as median (interquartile range), and P values for trend were calculated by the Jonckheere-Terpstra test;; b Data are expressed as number (percentage), and P values for trend were calculated using Cochran–Armitage trend test; c Data are shown as mean ± standard deviation, and P values for trend were calculated by one-way analysis of variance for linear trend.
