# Supplementary material for: Triglyceride-glucose index trajectory and arterial stiffness: results from Hanzhong Adolescent Hypertension Cohort Study
Source: Cardiovasc Diabetol. 2022 Feb 25;21:33. doi: 10.1186/s12933-022-01453-4 (PMC8876112; doi:10.1186/s12933-022-01453-4)
Supplement: Supplementary file 2 — Additional file 2: Table S2. Association of TyG index trajectories with high-risk baPWV in 12-year follow-ups (sensitivity analysis). [file 12933_2022_1453_MOESM2_ESM.xlsx]

## Sheet: Sheet2
Table S2. Association of TyG index trajectories with high-risk baPWV in 12-year follow-ups (sensitivity analysis)
TyG index trajectories	high-risk baPWV (%)	Unadjusted		Model 1		Model 2
		OR (95% CI)	P value	OR (95% CI)	P value	OR (95% CI)	P value
Low-stable	5 (8.3%)	Reference		Reference		Reference
Moderate	9 (20.9%)	3.80 (1.08, 13.34)	0.037	3.64 (1.03, 12.88)	0.045	3.54 (1.00, 9.59)	0.051
High-increaing	13 (23.6%)	4.5 (1.36, 14.85)	0.014	4.09 (1.19, 14.10)	0.026	3.57 (1.45, 9.63)	0.037
Model 1, logistic regression adjusted for sex and age; Model 2, further adjusted for regular exercise and hypertension.
