# Supplementary material for: Triglyceride-glucose index trajectory and arterial stiffness: results from Hanzhong Adolescent Hypertension Cohort Study
Source: Cardiovasc Diabetol. 2022 Feb 25;21:33. doi: 10.1186/s12933-022-01453-4 (PMC8876112; doi:10.1186/s12933-022-01453-4)
Supplement: Supplementary file 3 — Additional file 3: Table S3. Comparison of characteristics in 1987 between participants and non-participants in the cross-sectional study. [file 12933_2022_1453_MOESM3_ESM.xlsx]

## Sheet: Sheet1
Table S3. Comparison of characteristics in 1987 between participants and non-participants in the cross-sectional study
Characteristics	Participants (N=2480)	Non-participants (N=2143)	P value
Age, years	12.8 (9.8, 14.7)	12.4 (9.6, 14.6)	0.098
Male, n (%)	1351 (54.5%)	1145 (53.4%)	0.478
BMI, kg/m2	16.3 (15.0, 18.3)	16.3 (14.9, 18.3)	0.61
Heart rate, bpm	78 (72, 84)	78 (72, 84)	0.572
SBP, mmHg	104.0 (97.3, 111.3)	103.3 (97.3, 110.7)	0.302
DBP, mmHg	64.7 (60.0, 71.1)	64.7 (60, 70.7)	0.564
Data are given as median (interquartile range), and number (percentage) where applicable. Differences between the two groups were analyzed by Mann-Whitney U test, and Chi-square test.
