# Supplementary material for: Triglyceride-glucose index trajectory and arterial stiffness: results from Hanzhong Adolescent Hypertension Cohort Study
Source: Cardiovasc Diabetol. 2022 Feb 25;21:33. doi: 10.1186/s12933-022-01453-4 (PMC8876112; doi:10.1186/s12933-022-01453-4)
Supplement: Supplementary file 4 — Additional file 4: Table S4. Comparison of characteristics in 2005 between participants and non-participants in the longitudinal study. [file 12933_2022_1453_MOESM4_ESM.xlsx]

## Sheet: Sheet1
Table S4. Comparison of characteristics in 2005 between participants and non-participants in the longitudinal study
Characteristics	Participants (N=180)	Non-participants (N=256)	P value
Age, years	28.7 (27.1, 32.2)	27.6 (26.8, 30.1)	0.324
Male, n (%)	108 (60.0%)	145 (56.6%)	0.484
BMI, kg/m2	22.8 (20.3, 24.8)	22.0 (20.0, 24.1)	0.122
Waist hip ratio	0.9 (0.8, 0.9)	0.9 (0.8, 0.9)	0.117
Heart rate, bpm	74 (68, 79)	75 (69, 82)	0.239
SBP, mmHg	122.4 ± 14.4	120.7 ± 13.9	0.196
DBP, mmHg	78.7 ± 10.5	78.1 ± 10.8	0.614
FBG, mmol/L	4.7 (4.3, 5.2)	4.6 (4.3, 5.0)	0.095
TC, mmol/L	4.4 ± 0.7	4.3 ± 0.7	0.254
TG, mmol/L	1.3 (1.0, 1.8)	1.2 (0.9, 1.6)	0.233
LDL-C, mmol/L	2.6 (2.3, 2.9)	2.6 (2.3, 2.9)	0.399
HDL-C, mmol/L	1.1 (1.0, 1.2)	1.1 (1.0, 1.2)	0.349
TyG index	8.5 ± 0.5	8.5 ± 0.5	0.342
hs-CRP, μmol/L	0.4 (0.2, 0.9)	0.3 (0.2, 0.7)	0.331
Hypertension, n (%)	31 (17.2%)	44 (16.8%)	0.992
Diabetes, n (%)	0	0	-
Dyslipidemia, n (%)	79 (43.9%)	106 (41.4%)	0.606
Data are given as median (interquartile range), number (percentage), and mean ± standard deviation where applicable. Differences between the two groups were analyzed by Mann-Whitney U test, Chi-square test, and t-test, respectively.

## Sheet: Sheet2
	0	1
1	72	108	180
2	111	145	256
1	0	101	180
1	1	79
2	0	150	256
2	1	106
